# Supplementary material for: Prioritisation and Network Analysis of Crohn's Disease Susceptibility Genes
Source: PLoS One. 2014 Sep 30;9(9):e108624. doi: 10.1371/journal.pone.0108624 (PMC4182533; doi:10.1371/journal.pone.0108624)
Supplement: Workbook S1 — Network associated with Crohn's disease and enrichment tables. Workbook containing the candidate SNPs and Entrez IDs (Sheet 1), the prioritised Entrez IDs (Sheet 2), the network associated with Crohn's disease (Sheet 3), the NCBI proteome network (Sheet 4), the interactions among the proteins associated with the prioritised and differentially expressed genes (Sheet 5) and the enrichment tables in biological processes (Sheet 6), protein classes (Sheet 7), molecular functions (Sheet 8), pathways (Sheet 9), cellular components (Sheet 10). (XLS) [file pone.0108624.s011.xls]

## Sheet: S1_Candidate_SNPs_ENTREz_IDs
GRAIL mapped SNPs		Entrez IDs of Candidate Set
rs2797685		113
rs3180018		356
rs1998598		468
rs3024505		513
rs13428812		534
rs780093		587
rs10495903		639
rs10181042		677
rs2058660		734
rs6738825		757
rs7423615		770
rs2549794		790
rs11167764		793
rs359457		930
rs1847472		944
rs212388		1041
rs4077515		1153
rs12722489		1235
rs1819658		1265
rs1250550		1355
rs102275		1390
rs694739		1540
rs2062305		1628
rs4902642		1665
rs8005161		1666
rs17293632		1788
rs151181		1820
rs3091315		1943
rs12720356		2101
rs281379		2297
rs4809330		2498
rs181359		2523
rs713875		2524
rs2413583		2550
rs11209026		2581
rs4656940		2618
rs7517810		2646
rs7554511		2805
rs3792109		2876
rs3197999		2879
rs11742570		2976
rs12521868		3105
rs7714584		3106
rs6556412		3107
rs6908425		3118
rs1799964		3134
rs6568421		3135
rs415890		3136
rs1456896		3158
rs10758669		3383
rs3810936		3385
rs12242110		3431
rs10761659		3454
rs4409764		3455
rs7927997		3458
rs11564258		3460
rs3764147		3559
rs2076756		3562
rs2872507		3572
rs11871801		3586
rs1893217		3588
rs740495		3593
rs2838519		3595
rs17391694		3635
rs6679677		3659
rs3897478		3717
rs9286879		3770
rs10865331		3965
rs6716753		3992
rs12994997		4049
rs6837335		4050
rs10065637		4088
rs7702331		4276
rs17695092		4277
rs12663356		4340
rs9264942		4358
rs13204742		4485
rs10486483		4582
rs864745		4683
rs7015630		4745
rs6651252		4759
rs2945412		4795
rs2024092		4843
rs4802307		4853
rs516246		4924
rs2284553		5194
rs6545946		5334
rs9292777		5434
rs7705924		5460
rs9258260		5496
rs12677663		5536
rs10734105		5553
rs7076156		5604
rs11229030		5605
rs11574514		5699
rs3091316		5734
rs13003464		5771
rs3091338		5796
rs1906493		5966
rs2241880		6036
rs13073817		6129
rs17309827		6141
rs736289		6295
rs1736020		6346
rs4871611		6347
rs2301436		6354
rs2188962		6355
rs10045431		6356
rs504963		6357
rs11465804		6453
rs3828309		6583
rs762421		6584
rs7927894		6621
rs17582416		6651
rs1456893		6659
rs11584383		6672
rs2542151		6774
rs11190140		6794
rs4263839		6820
rs744166		6941
rs4613763		6945
rs1736135		7006
rs7746082		7013
rs2274910		7124
rs11175593		7288
rs11747270		7292
rs10995271		7294
rs1551398		7297
rs5743289		7321
rs11209002		7349
rs2064689		7421
rs1004819		7430
rs2201841		7781
rs1343151		7919
rs10889677		7940
rs1992660		8477
rs1793004		8527
rs1000113		8572
rs9858542		8600
rs10210302		8663
rs6596075		8767
rs7807268		8771
rs10883365		8807
rs11805303		8809
rs9469220		8844
rs17234657		8880
rs17221417		8884
rs6601764		8890
rs12035082		8897
rs10801047		8927
rs2836754		8935
rs13361189		8974
rs6887695		8995
rs224136		9173
rs7517847		9266
rs1373692		9312
		9341
		9586
		9736
		9784
		9913
		9946
		9966
		10025
		10067
		10125
		10320
		10347
		10394
		10454
		10537
		10678
		10717
		10745
		10866
		11055
		11080
		11085
		11262
		11321
		22806
		22891
		22904
		23046
		23169
		23301
		23305
		23308
		23526
		23645
		25791
		25824
		25970
		26118
		26135
		26160
		26191
		26227
		26291
		26507
		27040
		27151
		27294
		29015
		29113
		29117
		29949
		29959
		29980
		50808
		50941
		51076
		51171
		51374
		51617
		51744
		51750
		54535
		54665
		54810
		54854
		54901
		54922
		54943
		55009
		55024
		55054
		55068
		55228
		55230
		55600
		55765
		55862
		56731
		56848
		56944
		56946
		57089
		57159
		57178
		57418
		57469
		57606
		57664
		60468
		63892
		63979
		64127
		64167
		64170
		64344
		64838
		64858
		64895
		79635
		79722
		80315
		80762
		81033
		81847
		81894
		83743
		83861
		83987
		83998
		84226
		84450
		84542
		84624
		84634
		84870
		84890
		84939
		85407
		90007
		91300
		91304
		91624
		93349
		93429
		94103
		114783
		115548
		116444
		117289
		121838
		124460
		124626
		126147
		130557
		130888
		133396
		133482
		133491
		134285
		134288
		147920
		148046
		149047
		149233
		150223
		150684
		150962
		151473
		157506
		157869
		159296
		160857
		161742
		163486
		170679
		170680
		171169
		200634
		200728
		201780
		202459
		204851
		221895
		246778
		253018
		255057
		256536
		260425
		283463
		283742
		284358
		284359
		285126
		285527
		285834
		285941
		326340
		339804
		343505
		352961
		374918
		387357
		388555
		400359
		400757
		401237
		401250
		440419
		440603
		653677
		677772
		677775
		692199
		692233
		728409
		100128081
		100130889
		100130967

## Sheet: S2_Prioritised_IDs
Entrez_IDs	Symbol	adj_P_Val	Gene_Title
3135	HLA-G	1.65e-06	major histocompatibility complex, class I, G
4843	NOS2	1.02e-05	nitric oxide synthase 2, inducible
3559	IL2RA	1.85e-05	interleukin 2 receptor, alpha
6356	CCL11	2.93e-05	chemokine (C-C motif) ligand 11
3134	HLA-F	5.04e-05	major histocompatibility complex, class I, F
3106	HLA-B	5.8e-05	major histocompatibility complex, class I, B
3105	HLA-A	6.57e-05	major histocompatibility complex, class I, A
3992	FADS1	8.68e-05	fatty acid desaturase 1
3717	JAK2	0.000341	Janus kinase 2
3107	HLA-C	0.000384	major histocompatibility complex, class I, C
7940	LST1	0.000392	leukocyte specific transcript 1
3431	SP110	0.000573	SP110 nuclear body protein
64170	CARD9	0.000651	caspase recruitment domain family, member 9
8771	TNFRSF6B	0.00102	tumor necrosis factor receptor superfamily, member 6b, decoy
5699	PSMB10	0.0017	proteasome (prosome, macropain) subunit, beta type, 10
6774	STAT3	0.00204	signal transducer and activator of transcription 3 (acute-phase response factor)
159296	NKX2-3	0.00237	NK2 homeobox 3
3593	IL12B	0.00291	interleukin 12B (natural killer cell stimulatory factor 2, cytotoxic lymphocyte maturation factor 2, p40)
5771	PTPN2	0.00439	protein tyrosine phosphatase, non-receptor type 2
3659	IRF1	0.00546	interferon regulatory factor 1
55054	ATG16L1	0.00588	autophagy related 16-like 1 (S. cerevisiae)
8809	IL18R1	0.00781	interleukin 18 receptor 1
64127	NOD2	0.0126	nucleotide-binding oligomerization domain containing 2
11262	SP140	0.0157	SP140 nuclear body protein
3458	IFNG	0.0204	interferon, gamma
4745	NELL1	0.0213	NEL-like 1 (chicken)
3383	ICAM1	0.0267	intercellular adhesion molecule 1
7124	TNF	0.0433	tumor necrosis factor
10125	RASGRP-1	0.0536	RAS guanyl releasing protein 1 (calcium and DAG-regulated)
3118	HLA-DQA2	0.0585	major histocompatibility complex, class II, DQ alpha 2
6347	CCL2	0.0608	chemokine (C-C motif) ligand 2
2876	GPX1	0.0703	glutathione peroxidase 1
6354	CCL7	0.0725	chemokine (C-C motif) ligand 7
55230	USP40	0.0782	ubiquitin specific peptidase 40
8807	IL18RAP	0.0792	interleukin 18 receptor accessory protein
639	PRDM1	0.0832	PR domain containing 1, with ZNF domain
4050	LTB	0.0969	lymphotoxin beta (TNF superfamily, member 3)
9173	IL1RL1	0.114	interleukin 1 receptor-like 1
7297	TYK2	0.12	tyrosine kinase 2
9966	TNFSF15	0.129	tumor necrosis factor (ligand) superfamily, member 15
51744	CD244	0.131	CD244 molecule, natural killer cell receptor 2B4
5604	MAP2K1	0.135	mitogen-activated protein kinase kinase 1
56946	C11orf30	0.135	chromosome 11 open reading frame 30
356	FASLG	0.14	Fas ligand (TNF superfamily, member 6)
10320	IKZF1	0.143	IKAROS family zinc finger 1 (Ikaros)
4582	MUC1	0.166	mucin 1, cell surface associated
2646	GCKR	0.184	glucokinase (hexokinase 4) regulator
1235	CCR6	0.187	chemokine (C-C motif) receptor 6
1390	CREM	0.19	cAMP responsive element modulator
7421	VDR	0.192	vitamin D (1,25- dihydroxyvitamin D3) receptor
8600	TNFSF11	0.199	tumor necrosis factor (ligand) superfamily, member 11
149233	IL23R	0.202	interleukin 23 receptor
4277	MICB	0.211	MHC class I polypeptide-related sequence B
6584	SLC22A5	0.218	solute carrier family 22 (organic cation/carnitine transporter), member 5
29949	IL19	0.219	interleukin 19
27040	LAT	0.224	linker for activation of T cells
3562	IL3	0.255	interleukin 3 (colony-stimulating factor, multiple)
3586	IL10	0.256	interleukin 10
5796	PTPRK	0.258	protein tyrosine phosphatase, receptor type, K
170680	PSORS1C2	0.264	psoriasis susceptibility 1 candidate 2
8995	TNFSF18	0.29	tumor necrosis factor (ligand) superfamily, member 18
55600	ITLN1	0.299	intelectin 1 (galactofuranose binding)
23308	ICOSLG	0.313	inducible T-cell co-stimulator ligand
1665	DBP1	0.334	DEAH (Asp-Glu-Ala-His) box polypeptide 15
10454	TAB1	0.345	TGF-beta activated kinase 1/MAP3K7 binding protein 1
22891	ZNF365	0.354	zinc finger protein 365
8767	RIPK2	0.368	receptor-interacting serine-threonine kinase 2
5553	PRG2	0.369	proteoglycan 2, bone marrow (natural killer cell activator, eosinophil granule major basic protein)
6583	SLC22A4	0.372	solute carrier family 22 (organic cation/ergothioneine transporter), member 4
5605	MAPK2K2	0.4	mitogen-activated protein kinase kinase 2
56848	SPHK2	0.409	sphingosine kinase 2
23301	EHBP1	0.42	EH domain binding protein 1
26291	FGF21	0.439	fibroblast growth factor 21
930	CD19	0.45	CD19 molecule
26191	PTPN22	0.455	protein tyrosine phosphatase, non-receptor type 22 (lymphoid)
94103	ORMDL3	0.455	ORM1-like 3 (S. cerevisiae)
468	ATF4	0.47	activating transcription factor 4 (tax-responsive enhancer element B67)
124460	SNX20	0.497	sorting nexin 20
3460	IFNGR2	0.502	interferon gamma receptor 2 (interferon gamma transducer 1)
246778	IL27	0.513	interleukin 27
4853	NOTCH2	0.547	notch 2
60468	BACH2	0.568	BTB and CNC homology 1, basic leucine zipper transcription factor 2
7349	UCN	0.586	urocortin
4049	LTA	0.627	lymphotoxin alpha (TNF superfamily, member 1)
22806	IKZF3	0.639	IKAROS family zinc finger 3 (Aiolos)
25970	SH2B1	0.651	SH2B adaptor protein 1
284358	MAMSTR	0.677	MEF2 activating motif and SAP domain containing transcriptional regulator
221895	JAZF1	0.69	JAZF zinc finger 1
4683	NBN	0.696	nibrin
2879	GPX4	0.734	glutathione peroxidase 4
3385	ICAM3	0.757	intercellular adhesion molecule 3
54535	CCHCR1	0.808	coiled-coil alpha-helical rod protein 1
4485	MST1	0.82	macrophage stimulating 1 (hepatocyte growth factor-like)
6355	CCL8	0.86	chemokine (C-C motif) ligand 8
4340	MOG	0.88	myelin oligodendrocyte glycoprotein
57159	TRIM54	0.901	tripartite motif containing 54
4795	NFKBIL1	0.943	nuclear factor of kappa light polypeptide gene enhancer in B-cells inhibitor-like 1
7292	TNFSF4	0.943	tumor necrosis factor (ligand) superfamily, member 4
944	TNFSF8	0.995	tumor necrosis factor (ligand) superfamily, member 8

## Sheet: S3_Disease_Network
Protein1 (Entrez Id)	Protein2 (Entrez Id)	Interaction Type (EITHER or BOTH prioritised proteins)
1956	5604	EITHER
1956	5771	EITHER
1956	3383	EITHER
1956	4582	EITHER
1956	6774	EITHER
1956	3717	EITHER
6503	27040	EITHER
6584	79849	EITHER
6584	9351	EITHER
6584	9368	EITHER
6583	79849	EITHER
6583	9351	EITHER
6583	9368	EITHER
1915	94103	EITHER
55054	55054	BOTH
3159	3659	EITHER
3118	3119	EITHER
3118	3630	EITHER
3134	6890	EITHER
3134	3134	BOTH
3134	10859	EITHER
3134	10288	EITHER
3135	3824	EITHER
3135	10859	EITHER
3135	10288	EITHER
3135	3135	BOTH
3135	3805	EITHER
3135	6891	EITHER
3135	6890	EITHER
3105	10288	EITHER
3105	10134	EITHER
3105	7913	EITHER
3105	5578	EITHER
3105	6714	EITHER
3105	5573	EITHER
3105	3105	BOTH
3105	7314	EITHER
3105	56886	EITHER
3105	79139	EITHER
3105	10859	EITHER
3105	6892	EITHER
3105	6890	EITHER
3105	22820	EITHER
3105	4103	EITHER
3105	6957	EITHER
3105	6955	EITHER
3105	4100	EITHER
3105	3812	EITHER
3106	22914	EITHER
3106	8302	EITHER
3106	3824	EITHER
3106	3811	EITHER
3106	4100	EITHER
3106	6714	EITHER
3106	3106	BOTH
3106	55729	EITHER
3106	57761	EITHER
3106	8607	EITHER
3106	7430	EITHER
3106	7415	EITHER
3106	7407	EITHER
3106	6897	EITHER
3106	5707	EITHER
3106	5358	EITHER
3106	5198	EITHER
3106	4478	EITHER
3106	10606	EITHER
3106	10155	EITHER
3106	10859	EITHER
3106	10288	EITHER
3106	3813	EITHER
3107	3806	EITHER
3107	3809	EITHER
3107	6892	EITHER
3107	10859	EITHER
3107	10288	EITHER
3107	3107	BOTH
3107	100132285	EITHER
3107	3803	EITHER
3107	3802	EITHER
3107	6891	EITHER
3107	3804	EITHER
3107	3309	EITHER
6597	10320	EITHER
6597	7421	EITHER
3992	80227	EITHER
3957	4049	EITHER
3952	7349	EITHER
3952	6774	EITHER
3955	4853	EITHER
3953	6774	EITHER
3932	26191	EITHER
3932	6774	EITHER
3932	4582	EITHER
3932	27040	EITHER
3937	27040	EITHER
10320	22806	BOTH
10320	51564	EITHER
10320	64376	EITHER
10320	25942	EITHER
10320	23309	EITHER
10320	64375	EITHER
10320	22807	EITHER
3091	6774	EITHER
3925	6774	EITHER
3066	6774	EITHER
3066	22806	EITHER
3066	10320	EITHER
3065	6774	EITHER
3065	10320	EITHER
3055	6774	EITHER
9173	114609	EITHER
9173	90865	EITHER
9173	11018	EITHER
3014	4683	EITHER
10284	10320	EITHER
9140	55054	EITHER
4982	8600	EITHER
10454	257397	EITHER
10454	23118	EITHER
10454	10771	EITHER
22891	54820	EITHER
3818	4485	EITHER
3836	6774	EITHER
3837	5771	EITHER
191	3106	EITHER
185	3717	EITHER
183	5553	EITHER
182	4853	EITHER
58484	64127	EITHER
166	6354	EITHER
166	639	EITHER
22806	22806	BOTH
22806	51564	EITHER
22806	25942	EITHER
22806	23309	EITHER
22806	64376	EITHER
22806	64375	EITHER
22806	22807	EITHER
6354	51554	EITHER
6354	729230	EITHER
6354	9638	EITHER
6354	6354	BOTH
6355	51554	EITHER
6355	729230	EITHER
6356	51554	EITHER
6356	7167	EITHER
6356	729230	EITHER
6356	6356	BOTH
6347	51554	EITHER
6347	729230	EITHER
6347	6352	EITHER
6347	6347	BOTH
6452	27040	EITHER
6461	27040	EITHER
7940	55632	EITHER
10558	94103	EITHER
3702	27040	EITHER
7975	60468	EITHER
3717	8660	EITHER
3717	64109	EITHER
3717	9180	EITHER
3717	149233	BOTH
3717	388585	EITHER
3717	5525	EITHER
3717	4486	EITHER
3717	5310	EITHER
3717	7415	EITHER
3717	6773	EITHER
3717	3718	EITHER
3717	3953	EITHER
3717	6772	EITHER
3717	729230	EITHER
3717	4352	EITHER
3717	4792	EITHER
3717	4192	EITHER
3717	5336	EITHER
3717	5159	EITHER
3717	5788	EITHER
3717	3717	BOTH
3717	55620	EITHER
3717	84959	EITHER
3717	5515	EITHER
3717	5478	EITHER
3717	5782	EITHER
3717	5770	EITHER
3717	9093	EITHER
3717	5519	EITHER
3717	55250	EITHER
3717	10254	EITHER
3717	140885	EITHER
3717	7253	EITHER
3717	10419	EITHER
3717	7852	EITHER
3717	7275	EITHER
3717	10603	EITHER
3717	4067	EITHER
3717	5747	EITHER
3717	7132	EITHER
3717	9021	EITHER
3717	25970	BOTH
3717	6774	BOTH
3717	5618	EITHER
3717	8651	EITHER
3717	7006	EITHER
3717	8027	EITHER
3717	6777	EITHER
3717	6776	EITHER
3717	5777	EITHER
3717	5894	EITHER
3717	7525	EITHER
3717	5524	EITHER
3717	5295	EITHER
3717	5781	EITHER
3717	6464	EITHER
3717	7409	EITHER
3717	3815	EITHER
3718	6774	EITHER
3718	5771	EITHER
3716	5771	EITHER
3716	6774	EITHER
3716	7297	EITHER
3714	4853	EITHER
3728	4582	EITHER
3728	5796	EITHER
3725	6774	EITHER
3725	7421	EITHER
3667	7297	EITHER
3667	3717	EITHER
3672	5771	EITHER
3654	6774	EITHER
3654	8767	EITHER
3659	5970	EITHER
3659	4790	EITHER
3659	10923	EITHER
3659	10589	EITHER
3659	5433	EITHER
3659	6908	EITHER
3659	9439	EITHER
3659	9150	EITHER
3659	7316	EITHER
3659	6772	EITHER
3659	8850	EITHER
3643	5771	EITHER
3643	25970	EITHER
3643	3717	EITHER
29949	53832	EITHER
5069	5553	EITHER
5058	5604	EITHER
57159	84675	EITHER
57159	84676	EITHER
5037	5604	EITHER
3606	8809	EITHER
3606	8807	EITHER
3568	3717	EITHER
11262	22933	EITHER
3566	3717	EITHER
2042	6774	EITHER
2044	6774	EITHER
3572	6774	EITHER
3572	7297	EITHER
3572	3717	EITHER
3570	6774	EITHER
3558	3559	EITHER
3559	6777	EITHER
3559	6774	BOTH
3559	4790	EITHER
3559	3560	EITHER
3559	3559	BOTH
3556	6774	EITHER
3556	8809	EITHER
3560	6774	EITHER
3560	3717	EITHER
2033	5604	EITHER
2033	3659	EITHER
2033	4683	EITHER
2033	6774	EITHER
3562	5290	EITHER
3562	3562	BOTH
3562	5293	EITHER
3562	3563	EITHER
3563	3717	EITHER
2057	3717	EITHER
3586	3588	EITHER
3586	3586	BOTH
3586	3587	EITHER
9402	27040	EITHER
3592	3593	EITHER
2065	4582	EITHER
3595	3717	EITHER
2064	3105	EITHER
2064	6774	EITHER
2064	3717	EITHER
2064	4582	EITHER
3593	3595	EITHER
3593	3594	EITHER
3593	3593	BOTH
3593	51561	EITHER
2066	4582	EITHER
3594	7297	EITHER
3594	149233	EITHER
3575	6774	EITHER
6118	6774	EITHER
3516	4853	EITHER
2071	3659	EITHER
6169	8767	EITHER
7297	152789	EITHER
7297	10399	EITHER
7297	55250	EITHER
7297	10254	EITHER
7297	7520	EITHER
7297	7409	EITHER
7297	10419	EITHER
7297	8660	EITHER
7297	7297	BOTH
2099	6774	EITHER
7292	7293	EITHER
9466	246778	EITHER
9474	55054	EITHER
27040	51744	BOTH
27040	171425	EITHER
3597	7297	EITHER
59349	124460	EITHER
2002	5604	EITHER
5156	6774	EITHER
5174	6584	EITHER
5174	6583	EITHER
5159	6774	EITHER
5159	7297	EITHER
5159	5771	EITHER
4068	51744	EITHER
4067	56848	EITHER
4067	4582	EITHER
4067	7297	EITHER
4057	55600	EITHER
4050	4050	BOTH
4050	4055	EITHER
4050	8740	EITHER
4050	7132	EITHER
4049	8764	EITHER
4049	7277	EITHER
4049	4055	EITHER
4049	7133	EITHER
4049	4049	BOTH
4049	7132	EITHER
4049	7369	EITHER
4049	4050	BOTH
4086	4853	EITHER
4086	6774	EITHER
4089	8767	EITHER
4088	7421	EITHER
4091	10454	EITHER
4092	10454	EITHER
6208	8767	EITHER
3455	6774	EITHER
3455	7297	EITHER
3454	7297	EITHER
3454	6774	EITHER
3459	3460	EITHER
3459	3717	EITHER
3458	7124	BOTH
3458	3458	BOTH
3458	3460	BOTH
3458	3459	EITHER
3460	9093	EITHER
3460	3717	BOTH
6256	7421	EITHER
6258	7421	EITHER
6257	7421	EITHER
3431	4729	EITHER
7376	7421	EITHER
7316	8767	EITHER
7316	27040	EITHER
7329	8767	EITHER
7329	22806	EITHER
7329	10320	EITHER
7329	57159	EITHER
3480	6774	EITHER
3480	3717	EITHER
5295	7297	EITHER
5295	27040	EITHER
7428	10125	EITHER
7421	23710	EITHER
7421	9324	EITHER
7421	8431	EITHER
7421	23054	EITHER
7421	11345	EITHER
7421	8204	EITHER
7421	55806	EITHER
7421	8805	EITHER
7421	8648	EITHER
7421	9031	EITHER
7421	8295	EITHER
7421	7704	EITHER
7421	7421	BOTH
7421	10499	EITHER
7421	8202	EITHER
7421	9969	EITHER
7421	9968	EITHER
7421	9967	EITHER
7421	9862	EITHER
7421	9412	EITHER
7421	9282	EITHER
7421	10025	EITHER
7421	10001	EITHER
7421	9612	EITHER
7421	9611	EITHER
7421	22938	EITHER
10014	22806	EITHER
10014	10320	EITHER
7409	26191	EITHER
7409	27040	EITHER
9612	10320	EITHER
3326	6774	EITHER
9618	54535	EITHER
3320	6774	EITHER
3312	3717	EITHER
2268	7421	EITHER
2266	3383	EITHER
11007	64170	EITHER
2288	5771	EITHER
2242	3717	EITHER
2242	6774	EITHER
2241	6774	EITHER
3356	3717	EITHER
2261	6774	EITHER
2261	25970	EITHER
3394	3659	EITHER
2264	6774	EITHER
26291	152831	EITHER
3383	3561	EITHER
3383	4478	EITHER
3383	6693	EITHER
3383	6520	EITHER
3383	3383	BOTH
3383	3684	EITHER
3383	3683	EITHER
3383	7430	EITHER
3383	3689	EITHER
3383	3559	BOTH
3385	30835	EITHER
3385	10332	EITHER
3385	7704	EITHER
3385	5588	EITHER
3385	3683	EITHER
3385	3689	EITHER
3385	7430	EITHER
3385	4478	EITHER
3385	3681	EITHER
2212	27040	EITHER
2209	27040	EITHER
7532	10454	EITHER
7535	26191	EITHER
7535	27040	EITHER
9729	64170	EITHER
11184	27040	EITHER
2185	6774	EITHER
2185	3717	EITHER
9759	22806	EITHER
9759	10320	EITHER
2177	4683	EITHER
2125	170680	EITHER
3265	3562	EITHER
3265	10125	EITHER
3265	22806	EITHER
3265	5604	EITHER
5328	5604	EITHER
5329	7297	EITHER
5336	27040	EITHER
5335	27040	EITHER
5371	6774	EITHER
3280	6774	EITHER
3280	3717	EITHER
1022	7421	EITHER
1020	5604	EITHER
1020	5771	EITHER
5469	7421	EITHER
1017	5771	EITHER
1025	4683	EITHER
1026	4582	EITHER
1026	6774	EITHER
5499	7421	EITHER
5495	10125	EITHER
1053	5553	EITHER
1051	5553	EITHER
5432	54535	EITHER
4322	6354	EITHER
5451	7124	EITHER
5451	7421	EITHER
4316	8600	EITHER
4317	6347	EITHER
5449	7421	EITHER
4312	6354	EITHER
4312	6347	EITHER
4312	8600	EITHER
4313	6354	EITHER
4314	6354	EITHER
4314	6355	EITHER
4314	6347	EITHER
4314	8600	EITHER
4340	5621	EITHER
4340	54726	EITHER
4323	6354	EITHER
4326	7124	EITHER
4361	4683	EITHER
2589	4582	EITHER
2590	4582	EITHER
51561	149233	EITHER
657	10454	EITHER
660	6774	EITHER
633	7124	EITHER
639	3662	EITHER
639	6310	EITHER
639	23028	EITHER
639	3065	EITHER
639	54496	EITHER
639	10419	EITHER
639	333932	EITHER
639	6839	EITHER
639	10919	EITHER
639	3066	EITHER
639	7089	EITHER
639	7088	EITHER
641	4683	EITHER
695	930	EITHER
2623	6774	EITHER
2623	5553	EITHER
2624	6774	EITHER
672	6774	EITHER
672	3717	EITHER
672	4683	EITHER
673	5605	EITHER
673	5604	EITHER
675	56946	EITHER
23301	79871	EITHER
23301	202559	EITHER
23301	30846	EITHER
23308	29851	EITHER
2648	3659	EITHER
2645	2646	EITHER
8809	27178	EITHER
8841	10320	EITHER
613	3717	EITHER
613	3562	EITHER
8874	51744	EITHER
604	60468	EITHER
1173	10320	EITHER
5599	6774	EITHER
5599	8600	EITHER
5594	6774	EITHER
5594	8600	EITHER
5594	5605	EITHER
5594	5604	EITHER
5595	6774	EITHER
5595	8600	EITHER
5595	5605	EITHER
5595	5604	EITHER
5590	5604	EITHER
8784	8995	EITHER
5580	6774	EITHER
5582	54535	EITHER
5584	5604	EITHER
8771	9966	BOTH
8767	57154	EITHER
8767	8915	EITHER
8767	114769	EITHER
8767	115207	EITHER
8767	11331	EITHER
8767	84674	EITHER
8767	64127	BOTH
8767	10392	EITHER
8767	8837	EITHER
5579	7940	EITHER
5579	6774	EITHER
4436	4683	EITHER
5553	5590	EITHER
5553	6688	EITHER
5553	84060	EITHER
1107	22806	EITHER
1107	10320	EITHER
1107	5553	EITHER
1108	22806	EITHER
1108	10320	EITHER
4485	55233	EITHER
4485	4486	EITHER
4485	4485	BOTH
2690	5771	EITHER
2690	7297	EITHER
2690	6774	EITHER
2690	3717	EITHER
5515	7421	EITHER
9856	25970	EITHER
9846	27040	EITHER
8718	9966	EITHER
55914	64127	EITHER
8740	8771	EITHER
51744	117157	EITHER
5657	7124	EITHER
1230	6355	EITHER
1230	6774	EITHER
1230	6347	EITHER
1230	6354	EITHER
1238	6356	EITHER
1238	6347	EITHER
1238	6355	EITHER
1238	6354	EITHER
1235	414325	EITHER
1235	1672	EITHER
1235	1673	EITHER
1235	6364	EITHER
1234	6354	EITHER
1234	6355	EITHER
1234	6356	EITHER
1234	6347	EITHER
1234	6774	EITHER
1234	3717	EITHER
1232	6355	EITHER
1232	6356	EITHER
1232	6354	EITHER
1232	6347	EITHER
7132	8767	EITHER
7124	149420	EITHER
7124	8754	EITHER
7124	8570	EITHER
7124	7133	EITHER
7124	8717	EITHER
7124	7186	EITHER
7124	10928	EITHER
7124	7132	EITHER
7124	7334	EITHER
7124	7124	BOTH
1263	5604	EITHER
5698	5699	EITHER
5699	5764	EITHER
1272	4853	EITHER
2353	6774	EITHER
2353	7421	EITHER
5604	7189	EITHER
5604	55742	EITHER
5604	8904	EITHER
5604	10221	EITHER
5604	131034	EITHER
5604	8844	EITHER
5604	6196	EITHER
5604	7187	EITHER
5604	8986	EITHER
5604	157310	EITHER
5604	283455	EITHER
5604	28956	EITHER
5604	5894	EITHER
5604	23162	EITHER
5604	8649	EITHER
5604	7409	EITHER
5604	5604	BOTH
5605	8649	EITHER
5605	10256	EITHER
5605	6002	EITHER
5605	5894	EITHER
5605	56257	EITHER
5605	5605	BOTH
5600	10454	EITHER
2305	6774	EITHER
7182	221895	EITHER
7182	10454	EITHER
7185	8767	EITHER
7186	7292	EITHER
7186	10454	EITHER
7186	8767	EITHER
7188	8767	EITHER
7189	8600	EITHER
7189	10454	EITHER
7189	8767	EITHER
5610	7297	EITHER
5610	6774	EITHER
4110	124460	EITHER
896	7421	EITHER
898	4683	EITHER
857	4843	EITHER
867	26191	EITHER
867	930	EITHER
867	27040	EITHER
867	7297	EITHER
862	7421	EITHER
861	7421	EITHER
834	64127	EITHER
834	8767	EITHER
841	8767	EITHER
842	5604	EITHER
842	5605	EITHER
818	1390	EITHER
817	1390	EITHER
811	3107	EITHER
811	3105	EITHER
821	3105	EITHER
1326	5604	EITHER
8600	8792	EITHER
8600	8728	EITHER
8600	8600	BOTH
8600	171392	EITHER
8600	10657	EITHER
1313	8767	EITHER
1315	3135	EITHER
1315	3105	EITHER
5788	7297	EITHER
5795	27040	EITHER
5796	5796	BOTH
5796	5797	EITHER
5796	10912	EITHER
5796	7083	EITHER
5777	7297	EITHER
5781	6774	EITHER
1399	7297	EITHER
1385	1390	EITHER
8525	10125	EITHER
1386	4683	EITHER
1387	1390	EITHER
1387	7421	EITHER
1387	3383	EITHER
1387	6774	EITHER
1390	1390	BOTH
1390	1457	EITHER
1390	2932	EITHER
1390	2931	EITHER
1390	1452	EITHER
1390	1459	EITHER
1390	5566	EITHER
1390	5578	EITHER
1390	90993	EITHER
1390	30818	EITHER
1390	6908	EITHER
1390	6874	EITHER
1390	9457	EITHER
1390	6688	EITHER
1394	7349	EITHER
1393	7349	EITHER
1395	7349	EITHER
7097	8767	EITHER
7099	8767	EITHER
5724	7297	EITHER
4277	22914	EITHER
4277	8302	EITHER
64170	64170	BOTH
5717	5796	EITHER
5705	7421	EITHER
2475	6774	EITHER
5771	6777	EITHER
5771	6776	EITHER
5771	6772	EITHER
5771	6464	EITHER
5771	7186	EITHER
5771	6714	EITHER
5771	51377	EITHER
5771	6774	BOTH
4242	4853	EITHER
5770	27040	EITHER
5770	7297	EITHER
4233	6774	EITHER
5757	6774	EITHER
4216	5604	EITHER
4214	5604	EITHER
5747	6774	EITHER
2532	6354	EITHER
2532	6355	EITHER
2532	6347	EITHER
2534	56848	EITHER
2534	3717	EITHER
2534	7297	EITHER
997	1390	EITHER
4296	5604	EITHER
4292	4683	EITHER
958	8767	EITHER
962	51744	EITHER
962	8809	EITHER
962	8807	EITHER
8517	55054	EITHER
8517	8767	EITHER
983	1390	EITHER
983	5771	EITHER
916	26191	EITHER
1441	6774	EITHER
1441	3717	EITHER
1445	26191	EITHER
919	26191	EITHER
919	51744	EITHER
1439	6774	EITHER
1439	3562	EITHER
1439	3717	EITHER
925	27040	EITHER
925	3107	EITHER
925	3106	EITHER
925	3105	EITHER
925	3135	EITHER
928	930	EITHER
1432	5604	EITHER
1432	10454	EITHER
1435	3106	EITHER
1435	7124	EITHER
920	3118	EITHER
920	3559	EITHER
920	27040	EITHER
1437	5553	EITHER
930	6654	EITHER
930	2885	EITHER
930	5594	EITHER
930	5295	EITHER
930	5336	EITHER
930	4067	EITHER
930	2534	EITHER
930	7410	EITHER
930	974	EITHER
930	973	EITHER
930	933	EITHER
930	6850	EITHER
930	3732	EITHER
930	7409	EITHER
930	975	EITHER
930	8519	EITHER
930	1380	EITHER
947	1390	EITHER
943	944	EITHER
238	6774	EITHER
238	3717	EITHER
5879	7124	EITHER
5879	6774	EITHER
284358	284358	BOTH
283	944	EITHER
93649	284358	EITHER
1499	4582	EITHER
1499	5796	EITHER
4745	8328	EITHER
55600	55600	BOTH
1462	6355	EITHER
1462	6347	EITHER
1460	3659	EITHER
1457	7421	EITHER
1457	3659	EITHER
1493	3717	EITHER
4795	8625	EITHER
4795	65993	EITHER
4795	65080	EITHER
4795	63932	EITHER
4795	56945	EITHER
4795	55692	EITHER
4795	5411	EITHER
4795	50628	EITHER
4795	374454	EITHER
4795	28973	EITHER
4792	8600	EITHER
4790	8600	EITHER
4790	6774	EITHER
1487	10320	EITHER
6908	10320	EITHER
4804	8767	EITHER
1500	4582	EITHER
6996	7421	EITHER
5925	7421	EITHER
5927	7421	EITHER
207	5553	EITHER
207	8600	EITHER
356	1616	EITHER
356	5300	EITHER
356	4297	EITHER
356	5295	EITHER
356	653361	EITHER
356	6714	EITHER
356	1756	EITHER
356	55660	EITHER
356	10016	EITHER
356	9051	EITHER
356	1960	EITHER
356	1959	EITHER
356	4067	EITHER
356	2268	EITHER
356	7316	EITHER
356	8795	EITHER
356	843	EITHER
356	7132	EITHER
356	637	EITHER
356	5599	EITHER
356	4478	EITHER
356	396	EITHER
356	387	EITHER
356	8772	EITHER
356	841	EITHER
356	4316	EITHER
356	23048	EITHER
356	11252	EITHER
356	9402	EITHER
356	4690	EITHER
356	3932	EITHER
356	10750	EITHER
356	2885	EITHER
356	2335	EITHER
356	7430	EITHER
356	8771	BOTH
356	5783	EITHER
356	7341	EITHER
356	2534	EITHER
355	356	EITHER
367	6774	EITHER
369	5604	EITHER
369	5605	EITHER
5979	6774	EITHER
5970	6774	EITHER
5932	22806	EITHER
5932	10320	EITHER
4843	4843	BOTH
4843	6714	EITHER
4843	9368	EITHER
4843	5879	EITHER
4843	5880	EITHER
4853	84441	EITHER
4853	5664	EITHER
4853	5663	EITHER
4853	55534	EITHER
4853	9794	EITHER
4853	28514	EITHER
4914	25970	EITHER
4915	25970	EITHER
1665	7532	EITHER
1665	7529	EITHER
1665	6881	EITHER
1665	26824	EITHER
1665	26823	EITHER
1665	8175	EITHER
1634	7124	EITHER
1642	55230	EITHER
1643	55230	EITHER
1616	6774	EITHER
10771	56946	EITHER
308	3460	EITHER
10750	27040	EITHER
322	356	EITHER
324	4582	EITHER
329	8767	EITHER
334	3105	EITHER
331	10454	EITHER
330	8767	EITHER
90	7421	EITHER
4582	6614	EITHER
4582	7535	EITHER
4582	55568	EITHER
4582	117248	EITHER
4582	55644	EITHER
4582	7157	EITHER
4582	8693	EITHER
4582	79695	EITHER
4582	5580	EITHER
4582	6714	EITHER
4582	6654	EITHER
472	4683	EITHER
60	4843	EITHER
81	4843	EITHER
12	4485	EITHER
27	2876	EITHER
25	4582	EITHER
25	930	EITHER
25	3717	EITHER
25	2876	EITHER
6714	8600	EITHER
6714	6774	EITHER
2810	5771	EITHER
6722	159296	EITHER
468	4780	EITHER
468	4779	EITHER
468	1054	EITHER
468	1649	EITHER
468	1051	EITHER
468	1613	EITHER
468	58487	EITHER
468	7276	EITHER
468	55037	EITHER
468	2874	EITHER
468	23641	EITHER
468	11219	EITHER
468	29903	EITHER
468	83939	EITHER
468	5432	EITHER
468	27185	EITHER
468	57761	EITHER
468	2550	EITHER
468	9568	EITHER
468	6908	EITHER
468	2963	EITHER
468	2959	EITHER
468	1387	EITHER
468	3725	EITHER
467	468	EITHER
466	1390	EITHER
2879	55593	EITHER
2885	26191	EITHER
2885	25970	EITHER
2885	27040	EITHER
2885	4582	EITHER
2885	3717	EITHER
2887	3717	EITHER
2887	5604	EITHER
10869	27040	EITHER
2826	6354	EITHER
2826	6347	EITHER
1717	3992	EITHER
6773	7297	EITHER
6772	7297	EITHER
6772	7421	EITHER
6772	6774	EITHER
6774	7707	EITHER
6774	51701	EITHER
6774	168544	EITHER
6774	387082	EITHER
6774	149233	BOTH
6774	388585	EITHER
6774	6775	EITHER
6774	10399	EITHER
6774	7852	EITHER
6774	6777	EITHER
6774	6850	EITHER
6774	6776	EITHER
6774	9252	EITHER
6774	23633	EITHER
6774	6885	EITHER
6774	55620	EITHER
6774	85480	EITHER
6774	6774	BOTH
6774	8841	EITHER
6774	8553	EITHER
6774	9646	EITHER
6774	9322	EITHER
6774	51079	EITHER
6774	10524	EITHER
6774	8648	EITHER
6774	10657	EITHER
6774	10401	EITHER
6774	6927	EITHER
6774	55250	EITHER
6774	7253	EITHER
6774	9111	EITHER
6770	54535	EITHER
23598	60468	EITHER
10938	23301	EITHER
598	22806	EITHER
595	6774	EITHER
4683	64421	EITHER
4683	84126	EITHER
4683	11200	EITHER
4683	7520	EITHER
4683	5591	EITHER
4683	9400	EITHER
4683	7518	EITHER
4683	9656	EITHER
4683	7013	EITHER
4683	7014	EITHER
4683	5981	EITHER
4683	10111	EITHER
4654	6774	EITHER
4653	4853	EITHER
4609	5604	EITHER
4615	9173	EITHER
2923	3105	EITHER
2923	3458	EITHER
2923	6774	EITHER
6850	27040	EITHER
2932	4853	EITHER
2932	4582	EITHER
2908	3460	EITHER
2908	6774	EITHER
2906	5605	EITHER
2902	5605	EITHER
567	3107	EITHER
567	3134	EITHER
567	3135	EITHER
567	3105	EITHER
567	3106	EITHER
8915	64170	EITHER
1803	6356	EITHER
581	4582	EITHER
573	7421	EITHER
10951	56946	EITHER
2969	3717	EITHER
2969	6774	EITHER
2962	3659	EITHER
1845	5605	EITHER
1840	4853	EITHER
545	4683	EITHER
1810	3659	EITHER
2	6774	EITHER
2	3586	EITHER
6885	10454	EITHER
2959	7421	EITHER
2959	10320	EITHER
2956	4683	EITHER
1822	4745	EITHER
6868	7124	EITHER
6868	8600	EITHER

## Sheet: S4_NCBI_Proteome_Network
Protein1 (Entrez Id)	Protein2 (Entrez Id)
6532	6804
6530	6804
6531	10399
6531	6804
6531	6531
6531	7316
6531	29924
6531	7041
6531	9463
6531	6622
91949	91949
1961	4773
6529	6804
1964	8663
1964	1983
1964	1965
1964	9669
1964	9670
1965	8890
1965	9451
1965	8891
1965	27102
1965	9833
1965	5580
1965	8892
1965	2810
1965	8894
1965	5034
1965	5612
1965	5610
1965	10289
1965	23645
1965	1967
6525	25855
1962	6342
1968	10397
1968	10988
1968	10664
1968	3020
1968	10289
1969	7126
1969	7074
1969	1969
1969	5921
1969	5296
1969	6464
1969	2885
1969	5781
1969	5747
1969	5295
1969	6503
1967	1967
1967	8892
1967	8894
1967	9601
1967	8891
1967	3191
1967	117159
1967	51073
1967	8893
84365	84365
6543	7534
6543	7531
6543	7529
6543	10971
6539	8825
1950	3084
1950	2885
1950	4000
1950	8038
1950	23048
1950	2065
1950	2064
1950	7448
1950	1950
1950	1956
1950	9261
1950	9252
1950	5296
1951	23270
1951	57731
1951	55075
1951	49855
1951	9742
1951	9320
1951	23277
1951	6712
1951	23075
1951	9905
1952	55274
1952	2617
1953	8076
1953	8328
6536	6804
1954	8328
1956	54206
1956	3226
1956	83442
1956	10015
1956	152189
1956	7846
1956	8290
1956	2066
1956	5587
1956	2886
1956	5337
1956	5802
1956	2059
1956	5795
1956	10188
1956	5580
1956	3872
1956	5604
1956	5306
1956	7277
1956	6633
1956	5569
1956	83481
1956	6396
1956	8218
1956	2810
1956	6278
1956	1969
1956	5594
1956	3371
1956	5771
1956	7430
1956	2547
1956	2035
1956	3855
1956	3678
1956	4233
1956	6520
1956	4067
1956	6280
1956	3856
1956	3875
1956	3383
1956	2771
1956	2597
1956	2099
1956	4513
1956	10254
1956	8882
1956	9655
1956	9522
1956	10067
1956	9368
1956	30837
1956	5286
1956	7314
1956	8560
1956	1999
1956	5295
1956	3320
1956	5296
1956	5058
1956	5339
1956	7534
1956	2353
1956	10013
1956	9146
1956	4684
1956	2064
1956	3480
1956	7316
1956	6451
1956	9905
1956	90678
1956	1956
1956	5578
1956	7082
1956	7039
1956	9021
1956	8651
1956	5359
1956	30011
1956	6004
1956	5287
1956	2549
1956	3636
1956	58533
1956	4582
1956	9020
1956	8737
1956	6098
1956	3732
1956	7410
1956	7409
1956	10451
1956	5747
1956	2185
1956	6655
1956	6777
1956	2065
1956	9046
1956	23624
1956	6774
1956	6772
1956	6714
1956	3717
1956	6776
1956	10045
1956	5338
1956	8723
1956	6643
1956	6642
1956	8440
1956	6464
1956	3728
1956	53358
1956	5159
1956	2887
1956	2069
1956	11184
1956	7454
1956	5335
1956	3064
1956	5573
1956	5566
1956	2060
1956	5753
1956	5921
1956	2888
1956	5770
1956	3084
1956	5777
1956	5781
1956	2241
1956	6654
1956	4690
1956	2885
1958	4773
1958	3725
1958	4616
1958	6667
1958	2065
1958	4772
1958	5684
1958	7157
1958	5970
1958	5307
1958	2033
1958	4665
1958	4664
1959	30812
1959	6663
1959	51003
1959	3054
1959	4772
6510	30816
6510	79735
6510	373509
6510	10869
6510	9526
6510	10783
6511	9826
6511	10425
6504	6504
6504	117157
1942	2045
1942	2047
1942	2046
1942	2041
1942	285220
1942	2044
1942	1969
1942	5473
1942	10524
1942	2043
1942	2042
6503	6503
6503	7409
6503	7535
6503	6850
6503	27040
1943	2044
1943	2042
1943	1969
1943	11244
1943	2045
6502	8451
6502	7314
6502	51343
6502	8409
6502	7465
6502	10987
6502	10980
6502	9978
6502	51701
6502	6886
6502	10140
6502	6737
6502	8900
6502	7249
6502	6929
6502	81620
6502	8454
55093	79077
6506	6506
6506	84962
6505	10550
55090	90390
55090	84246
55090	80306
55090	55090
55090	112950
55090	81857
55090	55588
55090	400569
55090	219541
1948	23426
1948	23024
1948	54933
1948	9463
1948	9456
1948	2911
1948	5783
1948	2043
1948	2050
1948	1948
1948	5998
1948	5663
1948	2915
1948	5175
1948	6714
1948	8440
1948	2051
1948	6386
1948	2047
1948	2048
1948	2042
1949	1949
1949	54933
1949	2049
1949	2043
6509	30816
1946	2043
1946	2048
1946	2046
1946	1969
1946	2044
1946	2045
1946	2047
1946	2042
1947	23426
1947	9463
1947	10580
1947	7074
1947	1947
1947	5998
1947	8440
1947	2048
1947	2047
1947	5783
1947	6386
1947	2042
1947	6714
1944	2043
1944	2044
1944	1969
1944	11098
1944	2045
1944	2042
1945	2045
1945	2043
1945	6416
1945	2046
1945	1969
1945	285220
1945	2044
1945	2042
6520	23657
6520	56301
6520	55290
6520	373156
6520	79850
6520	23428
6520	9056
6520	8140
6521	26258
6521	6850
6521	6521
6521	22950
140689	643866
6513	7329
6513	7341
6513	10980
6513	10755
55081	90410
55081	55081
6517	114902
6517	60681
6517	10609
6517	84188
6517	164592
6517	64175
6517	10130
6517	9961
6517	29966
6517	7329
6517	7311
6517	7334
6517	27236
6517	7879
6517	10324
6517	153443
6517	55201
6517	30846
6519	23428
1937	10397
1937	6596
1937	7532
1937	4543
1937	6498
1937	10912
1937	126272
1937	2058
1937	3608
1937	196549
1937	10060
1937	9540
1937	9446
1937	9400
1937	9141
1937	8440
1937	84331
1937	79902
1937	79676
1937	78987
1937	7572
1937	6633
1937	65220
1937	6303
1937	6234
1937	5863
1937	5802
1937	57761
1937	5775
1937	57664
1937	57332
1937	5717
1937	55803
1937	55755
1937	55743
1937	55339
1937	55068
1937	51608
1937	51003
1937	4597
1937	3735
1937	339448
1937	3189
1937	3163
1937	29903
1937	23557
1937	2290
1937	2237
1937	1942
1937	158345
1937	116154
1937	10574
1937	10563
1937	10425
1937	10381
1937	10301
1937	10014
1937	51520
1937	3035
1937	11178
1937	1937
1937	7407
1938	54822
1938	10397
1938	7867
1938	5494
1938	5519
1938	5518
1938	1938
1938	5515
1938	7157
1939	3074
1939	5888
1933	9706
1933	7076
1933	1937
1933	3035
1933	1933
1933	7407
1936	6195
1936	3735
1936	5578
1936	7178
1936	7025
1936	2353
1936	2193
1936	1999
1936	84164
1936	284004
1936	1937
1936	1936
1936	118924
1936	3895
1936	2617
1936	7407
6576	9500
84313	84528
55070	64326
6569	23139
6569	54836
6569	9351
6569	10897
6569	9368
6567	7067
6567	6906
55068	84708
55068	60491
6581	79849
6584	79849
6584	9351
6584	9368
6583	79849
6583	9351
6583	9368
6580	29956
1912	54968
1912	8328
1912	7867
1912	55885
1912	51460
1912	2275
1912	1912
1912	10445
1912	6129
1912	55108
1912	4171
1912	22955
1912	10939
1912	9261
1911	6045
1911	22955
1911	3312
1911	51053
1911	7329
1911	51460
1911	8535
1911	6015
1911	1912
1915	10916
1915	54938
1915	4653
1915	4087
1915	728411
1915	4089
1915	8761
1915	5580
1915	7704
1915	1915
1915	7532
1915	2810
1915	7178
1915	6462
1915	10912
1915	6002
1915	7453
1915	25841
1915	5894
1915	7316
1915	9921
1915	9796
1915	9587
1915	94103
1915	9061
1915	8738
1915	8665
1915	8655
1915	8312
1915	81576
1915	7572
1915	7276
1915	7159
1915	7050
1915	6880
1915	6783
1915	6745
1915	64699
1915	6453
1915	6362
1915	6176
1915	6118
1915	5985
1915	5873
1915	5790
1915	5775
1915	5717
1915	56893
1915	5678
1915	56144
1915	55643
1915	55004
1915	54949
1915	54819
1915	54544
1915	5432
1915	5427
1915	5329
1915	5272
1915	5217
1915	51319
1915	5050
1915	5047
1915	4758
1915	4331
1915	4300
1915	3910
1915	3336
1915	28977
1915	27258
1915	25855
1915	23095
1915	170961
1915	11075
1915	10542
1915	10425
1915	10301
1915	10084
1915	10063
1915	54512
1915	22803
1915	57510
1915	5335
1915	8882
1915	7407
1917	7407
1917	1936
1917	1933
55062	79047
6579	79849
6579	9351
6579	9368
1910	10672
1910	2870
1910	4846
1910	2767
6550	22941
6550	23139
6550	6550
6550	9368
6550	63928
6550	11261
6550	9351
6553	63928
6553	11261
200958	200958
1908	1909
1908	1910
1908	3792
1909	2870
1909	2771
1909	51564
1909	10524
1909	2767
1907	3792
1907	4311
1906	56893
1906	1909
1906	1910
1906	3792
1906	4311
1906	7917
1906	10980
1903	10672
1903	2770
1903	2776
1903	3350
1902	23365
1902	2773
1902	9826
1901	7205
1901	5159
1901	3352
1901	3350
1901	2773
1901	2770
6547	7531
6547	7529
6547	10971
6548	7529
6548	9448
6548	63928
6548	54997
6548	23043
6548	11261
55054	55054
6546	7222
6546	7531
6546	7529
6546	10971
6549	6549
6549	6709
6549	63928
6549	11261
6549	6714
6549	6708
6560	55729
6564	79849
6566	8560
6566	10955
6565	79849
117854	117854
55041	55729
6557	27347
6557	9943
6558	9943
6558	27347
6558	6558
6559	65266
10250	10921
10250	23524
653361	653361
167227	196513
167227	167227
10254	26994
10254	56893
10254	54464
10254	83746
10254	10617
10252	50628
10253	23624
10253	84767
10253	83755
10253	54507
10256	199731
10256	114822
10256	11186
10256	29984
10256	85415
10260	10971
10262	387082
10262	10285
10262	26039
10262	10915
10262	26824
10262	26823
10262	23451
10262	10992
10265	200558
10267	10267
10268	10268
10239	26985
10236	56257
10236	202559
10235	79607
10235	57540
7644	51510
10232	94025
10240	84132
10249	84060
84307	252884
84307	84307
10245	79008
10245	10431
10247	57761
10248	10248
10248	85495
10248	54913
10248	10799
10248	10557
10248	10556
10241	26994
10241	50628
10241	94039
10241	84759
10241	84708
10241	84080
10241	80028
10241	79797
10241	79696
10241	79088
10241	79025
10241	58155
10241	55861
10241	55684
10241	55388
10241	51588
10241	51224
10241	284058
10241	27332
10241	27301
10241	27132
10241	26036
10241	25804
10241	23710
10241	164127
10241	114822
10241	11345
10241	112858
10241	11201
10241	11170
10241	11143
10241	10922
10241	91056
10241	85302
10241	80125
10241	10241
10243	10243
10243	140735
10243	55740
10243	11337
10243	54726
10243	23229
10244	200576
124739	260425
10211	51280
10211	58157
10211	10580
10210	10210
10210	79753
10210	22927
10210	26135
10215	30812
10214	117178
10213	55049
10213	51377
10213	80227
10212	28996
10212	29086
10212	84324
10219	23484
114088	653361
114088	158345
114088	114088
10218	10218
1999	6880
1999	2033
1999	2060
1999	3725
1999	4609
1999	9636
1999	6897
1999	5034
1999	3888
1999	3881
1999	3716
1999	26298
1999	23193
1999	2064
1999	9439
1999	4790
1994	51247
1994	3842
1994	10541
1994	140890
1994	10498
1994	1994
1994	3837
1994	6418
1994	3836
1994	8125
1994	30000
1994	5757
1994	8607
1994	6881
1994	5439
1994	26015
1993	1995
1993	1993
1993	1996
1992	5657
7629	8554
1991	5275
1991	7852
1991	2150
1991	8565
1991	6387
1991	2896
1991	2149
1991	7412
1991	6382
1991	2006
1991	2153
1991	3684
1991	7035
1991	4018
1991	1991
1991	3053
1991	5054
1991	6590
1991	7039
1991	4035
1991	388677
1991	3827
1991	1992
1991	5265
1991	7057
1991	5345
1998	4005
1998	5610
1997	4801
1997	5925
1997	6667
1997	4800
1997	5966
1997	4790
1997	3159
1996	4799
1996	2596
1996	2130
1996	10482
1995	2130
7625	10155
6500	11269
6500	26268
6500	26269
6500	115290
6500	55336
6500	54461
6500	26260
6500	201456
6500	157574
6500	6500
6500	26270
6500	26226
6500	150726
6500	22992
6500	23194
6500	26273
6500	25827
6500	79866
6500	51530
6500	26232
6500	80204
6500	84678
6500	84759
6500	54880
6500	6737
6500	55030
6500	29110
6500	10910
6500	83461
6500	9978
6500	9820
6500	26259
6500	84893
6500	114907
6500	55294
6500	27101
6500	6907
6500	23291
6500	26235
6500	26234
6500	93611
6500	26271
6500	26224
6500	26190
6500	25793
6500	26272
6500	6502
6500	8945
6500	8454
10226	10226
10228	51257
10228	55823
10228	57617
10228	57120
1984	64328
1984	83475
1984	7052
1984	22803
1984	7514
1984	6125
1981	23264
1981	26019
1981	5062
1981	1983
1981	3315
1981	9372
1981	22916
1981	9960
1981	9100
1981	8667
1981	8665
1981	10146
1981	3184
1981	51497
1981	4105
1981	11345
1981	8668
1981	8662
1981	8661
1981	2872
1981	27250
1981	4686
1981	8569
1981	26986
1983	22916
1983	8664
1983	9086
1983	8894
1983	8666
1982	1983
1982	8894
1982	6498
1982	4686
1982	8665
1982	4105
1982	8569
1982	8661
79912	139596
1990	5266
1990	4018
1990	5265
1978	8550
1978	4597
1978	6097
1978	5594
1978	6198
1978	9252
1978	9470
1978	5515
1978	121268
1978	10422
1978	5520
1978	4043
1978	54921
1978	57521
1978	2475
1977	2872
1977	8550
1977	2018
1977	5578
1977	5579
1977	5582
1977	8672
1977	8665
1977	1977
1977	8662
1977	5371
1977	56478
1977	8569
1977	8637
1977	1982
1977	1979
1977	1981
1977	1978
1975	5062
1975	2810
1975	6198
1975	1977
1975	8665
1975	8237
1975	7874
1975	8662
1975	26986
1975	1975
1975	8661
1974	8665
1974	79871
1974	9043
1974	8672
1974	8667
1974	8664
1974	8661
1974	8227
1974	7170
1974	6235
1974	5802
1974	55697
1974	51386
1974	5034
1974	4430
1974	27335
1974	27250
1974	26986
1974	1982
1974	1981
1974	1977
1974	134147
1974	10480
1974	10421
1973	9890
1973	79657
1973	56257
1973	8672
1973	8661
1973	27250
1973	1977
1973	8662
1973	1981
1973	26019
1973	1982
1973	26986
1973	10605
79902	729230
79902	81929
79902	348995
10204	51631
10204	53371
10204	23636
10204	10204
10203	10266
10203	10268
10203	27297
10203	10267
10200	51429
10200	90417
10200	26574
10200	83658
10200	93663
10200	23517
10200	84060
10200	55791
10200	11244
10200	11161
10209	26019
10209	93145
10208	51479
10208	23379
10207	10369
10207	27165
10207	63976
10207	92359
10207	22866
10207	56288
10207	57555
10207	23095
10207	27134
10207	64398
53822	53822
53826	84060
53826	79939
53826	60492
53826	55142
79921	140597
3164	5469
3164	10499
3164	6195
3164	7534
3164	6310
3164	6197
3164	5594
3164	3164
3164	9252
3164	55160
3164	7428
3164	7157
3164	5599
3164	5349
3164	27330
3164	90480
3164	6256
3164	8850
3164	8648
3164	8202
3164	6258
3164	5371
3164	9612
3163	3778
3163	10869
3163	9869
3163	9737
3163	9001
3163	57562
3163	55791
3163	51003
3163	28964
3163	10980
3162	4842
3162	5447
3162	7353
3162	7316
3162	5708
3162	3162
3161	22974
3161	5595
3161	5594
3159	51684
3159	28996
3159	55170
3159	6047
3159	5468
3159	6256
3159	5916
3159	6722
3159	3643
3159	6667
3159	3725
3159	3659
3159	4800
3159	5453
53832	53832
3170	4284
3170	3975
3170	145258
3170	3175
3170	3202
3170	8648
3170	7088
3170	5015
116225	284352
116225	253980
3175	8850
3178	8458
3178	51684
3178	3842
3178	9796
3178	140890
3178	54464
3178	8106
3178	6144
3178	7920
3178	5590
3178	5757
3178	23076
3178	9987
3178	9584
3178	8985
3178	8761
3178	6731
3178	6093
3178	5813
3178	57636
3178	56341
3178	56257
3178	55691
3178	54843
3178	5352
3178	51663
3178	51574
3178	51441
3178	51253
3178	4670
3178	440563
3178	4343
3178	3609
3178	3608
3178	341333
3178	3326
3178	3313
3178	3306
3178	3191
3178	3190
3178	3187
3178	3183
3178	3182
3178	3181
3178	27316
3178	26986
3178	26015
3178	23530
3178	23435
3178	23392
3178	23304
3178	23107
3178	221092
3178	202559
3178	197131
3178	196528
3178	10644
3178	10643
3178	10642
3178	10521
3178	10492
3178	10236
3178	7916
3178	4792
3178	8570
3178	3178
3178	6294
3178	3276
3172	10891
3172	55629
3172	51102
3172	29982
3172	23411
3172	10987
3172	5629
3172	4087
3172	23054
3172	4089
3172	10957
3172	6721
3172	4088
3172	7329
3172	5563
3172	8204
3172	3172
3172	6927
3172	7025
3172	6667
3172	4878
3172	8805
3172	55140
3172	6597
3172	8761
3172	8576
3172	6623
3172	10111
3172	7182
3172	9862
3172	9443
3172	9440
3172	9412
3172	84246
3172	10025
3172	9282
3172	5469
3172	9439
3172	9326
3172	7157
3172	10923
3172	133522
3172	8431
3172	8648
3172	10499
3174	55629
3174	10048
3174	10987
3174	8431
3174	10957
3174	9588
3169	8290
3169	7494
3169	7031
3169	8204
3169	3175
9019	54512
3181	8458
3181	140890
3181	6625
3181	5935
3181	56257
3181	3187
3181	202559
3181	7750
3181	7428
3181	3191
9013	64425
9013	79101
9013	10849
9013	54700
9013	9015
9013	9014
9014	9014
9014	79101
9014	54700
9014	9015
9015	9015
9015	10849
9015	79101
9015	54700
9015	121504
3185	115509
3185	10397
3185	387082
3185	5430
3185	54715
3185	10907
3185	3187
3185	4686
3185	22916
3184	54512
3184	3842
3184	140890
3184	387082
3184	9159
3184	5094
3184	5093
3184	4904
3184	7329
3184	5566
3184	26986
3184	3939
3184	7812
3184	10492
3184	10644
3184	3184
3184	3312
3184	3308
3184	3315
3184	56257
3184	3187
3184	202559
3184	11321
3184	23658
3184	6294
3184	7214
3183	56257
3183	202559
3183	7555
3183	4609
3183	22827
3183	9513
3183	8907
3183	7329
3183	55885
3183	55285
3183	5300
3183	5257
3183	51545
3183	3845
3183	3839
3183	138046
3183	11007
3183	3183
3182	7532
3182	56257
3182	7555
3182	8626
3189	6357
3189	202559
3189	8428
3189	7276
3189	6191
3189	11161
3189	11040
3189	10813
3189	10524
3189	7750
3188	56257
3188	11321
3187	10397
3187	140890
3187	387082
3187	7532
3187	10040
3187	9125
3187	8904
3187	56257
3187	51441
3187	4670
3187	3838
3187	3329
3187	3192
3187	3190
3187	3188
3187	22948
3187	202559
3187	11321
3187	10652
3187	10575
3187	10521
3187	10492
3187	10915
3187	8570
3187	4686
3187	22916
3190	140890
3190	5093
3190	5580
3190	5602
3190	6908
3190	4067
3190	8328
3190	5295
3190	6714
3190	4904
3190	6294
3190	6428
3190	7316
3190	6919
3190	56257
3190	9782
3190	9444
3190	9402
3190	8440
3190	79171
3190	7329
3190	56654
3190	55285
3190	27316
3190	26505
3190	11083
3190	10656
3190	10179
3190	10174
3190	202559
3190	10657
3190	3276
3190	5725
3190	5094
3190	3191
3190	3190
3190	3702
3190	7409
3192	8945
3192	115509
3192	10397
3192	140890
3192	6607
3192	5781
3192	8178
3192	10413
3192	6850
3192	6780
3192	5439
3192	11321
3192	10856
3192	3276
3192	4692
3192	5430
3192	5456
9001	28964
9001	10440
9001	10524
9001	84289
9001	55183
9001	10989
9001	10912
9001	29117
9001	9804
9001	9551
9001	79768
9001	79101
9001	65990
9001	65265
9001	64965
9001	57332
9001	57050
9001	55755
9001	54555
9001	51058
9001	29997
9001	29070
9001	266812
9001	25934
9001	23557
9001	11079
9001	10081
9001	9146
9001	9001
3191	64219
3191	387082
3191	6514
3191	202559
3191	9732
3191	7534
3191	22827
3191	10362
3191	5094
3191	3191
3191	5725
10197	79101
10197	57599
10197	124739
10197	79008
10197	10921
10197	79873
10197	79446
10197	54819
10197	284058
10197	11033
10197	10197
3196	7533
10199	92856
10199	55272
3195	5500
3195	5316
3195	3195
3195	4782
3195	4211
3195	5516
3195	5515
3195	5501
3198	6929
3198	9404
3198	83755
3198	79090
3198	7205
3198	5359
3198	4188
3198	30008
3198	26511
3198	5316
131578	202559
3199	4211
10190	57562
10190	28964
10190	10989
10193	57448
3122	3123
3122	25766
3122	4155
3122	3732
3123	6955
10189	65110
10189	23076
10189	51585
10189	56257
10189	10212
10189	51176
10189	10189
9031	81620
9031	11198
9031	11177
10188	51429
10188	10490
10188	51741
10188	255426
10188	10461
10188	55846
10188	124925
10188	84941
79960	126961
79960	84289
9039	51720
9039	9040
3119	3630
3118	3119
3118	3630
3117	9094
3117	7088
3117	6456
3117	55791
10181	55791
3113	3115
54069	100132288
10179	27316
10179	11007
10179	10656
10179	10363
10179	10992
3133	84988
3133	3822
3133	3821
3133	3133
3133	3824
3134	6890
3134	3134
3134	10859
3134	10288
9022	225689
9020	10913
9020	246330
9020	11140
9020	9020
10178	10178
9026	9026
9025	23404
9025	80817
9025	11007
9025	10477
9025	9025
3998	90411
10174	30837
10174	79869
10174	63948
10174	56243
10174	54507
10174	27316
10174	10521
10174	10278
10174	10211
3125	5443
3996	65057
3996	6810
3996	4179
9053	59341
9055	29127
9055	83878
9055	54474
9055	11007
10165	373509
10165	29086
10165	79008
54033	84528
3145	10048
54039	58155
10169	84528
10169	11030
10169	10197
10169	51497
9051	23607
9051	10163
9051	203068
9051	9689
9051	9188
9051	28969
9051	25873
9051	11224
9051	26469
10168	10168
9050	9050
9050	26469
79980	79980
56850	57154
56850	56850
56852	56852
3135	3824
3135	10859
3135	10288
3135	3135
3135	3805
3135	6891
3135	6890
10163	10787
10163	51225
10163	29993
10163	26999
10163	10163
10163	10458
3150	6197
3150	5566
3150	5578
3150	3660
3150	3151
3150	8986
3150	9252
3150	7534
3150	3150
9043	9043
10156	57136
10156	90861
3151	8850
3151	6197
3151	5566
3151	5578
3151	3151
10155	84911
10155	115509
10155	56257
10155	10856
10155	10168
10155	11335
10155	10951
10155	117854
10155	23468
10155	10155
9040	221184
9040	131034
9040	54165
9040	56257
9040	64773
9040	10641
10158	10980
10158	10813
3155	58475
3156	5566
3156	3156
3156	3638
3156	7316
3156	90627
10159	10868
9049	9804
9049	10728
9049	51086
9048	9048
9047	10746
9046	55723
9046	51726
9046	22824
9046	10890
9046	10534
9046	26128
9045	22822
255928	255928
3146	83937
3146	4335
3146	63974
3146	147912
3146	7050
3146	3280
3146	3516
3146	5523
3146	7089
3146	5591
3146	3171
3146	10664
3146	54345
3146	7538
3146	5989
3146	6872
3146	7030
3146	5578
3146	3660
3146	7097
3146	55806
3146	7099
3146	7316
3146	9094
3146	55791
3146	11161
3146	5970
3146	4790
3146	7161
3146	7088
3146	5925
3146	4204
3146	3190
3146	7157
3146	5460
3146	5896
3146	5241
3146	5803
3146	3237
3146	3236
3146	3235
3146	3234
3146	3232
3146	3223
3146	3213
3146	3211
3146	5327
3146	6908
3146	5340
3148	5453
3148	5591
3148	5451
3148	7157
3148	6418
3148	5460
3148	5896
3148	5241
3148	5452
10151	56257
10152	55740
10152	10163
10152	55048
10152	22954
10152	90410
10152	54474
10152	51019
10152	30011
55140	57154
26958	51226
55147	57562
55148	56893
55145	81488
55145	79797
55145	79576
55145	79169
55145	55342
55145	55145
55145	138046
55143	55143
55143	55920
26960	29888
118460	196513
118460	118460
140735	154796
140735	140735
55120	199720
55120	80233
55120	57697
56893	93974
56893	57542
56893	56893
56893	60626
56893	57161
56893	79096
56893	79879
56893	80332
56893	114897
56893	83440
56893	84833
56893	121506
56893	64112
56893	56937
56893	113878
56893	338692
56893	84970
56893	653808
56893	80318
56893	80125
56893	79152
56893	65117
56893	64770
56893	64753
56893	58506
56893	57409
56893	57326
56893	408050
56893	388677
56893	203260
56893	150771
56893	125170
56893	124220
56897	57804
56897	114884
56896	56896
55122	84708
55127	84630
3101	5730
3101	7709
3101	3952
3101	3487
3101	27306
3104	728116
3104	653121
3104	135927
3105	10288
3105	10134
3105	7913
3105	5578
3105	6714
3105	5573
3105	3105
3105	7314
3105	56886
3105	79139
3105	10859
3105	6892
3105	6890
3105	22820
3105	4103
3105	6957
3105	6955
3105	4100
3105	3812
3108	3109
3108	3732
3108	3111
3108	3122
3108	3123
3109	3112
3109	8818
3109	3122
3109	3732
3106	22914
3106	8302
3106	3824
3106	3811
3106	4100
3106	6714
3106	3106
3106	55729
3106	57761
3106	8607
3106	7430
3106	7415
3106	7407
3106	6897
3106	5707
3106	5358
3106	5198
3106	4478
3106	10606
3106	10155
3106	10859
3106	10288
3106	3813
3107	3806
3107	3809
3107	6892
3107	10859
3107	10288
3107	3107
3107	100132285
3107	3803
3107	3802
3107	6891
3107	3804
3107	3309
6596	7874
6596	7336
6596	7334
6596	56852
6596	26015
6597	51510
6597	54014
6597	10200
6597	196528
6597	6760
6597	10320
6597	7110
6597	55193
6597	6927
6597	11075
6597	93649
6597	6722
6597	6881
6597	23613
6597	51678
6597	6602
6597	7421
6597	23468
6597	6773
6597	9440
6597	57492
6597	7157
6597	7184
6597	6794
6597	8106
6597	25942
6597	6667
6597	10661
6597	9611
6597	8648
6597	9612
6597	8289
6597	6601
6597	6599
6597	6598
6597	6605
55133	85015
6598	6714
6598	7508
6598	56893
6598	9031
[truncated: 48,792 more rows]

## Sheet: S5_Network_28_Proteins
Protein1 (Entrez Id)	Protein2 (Entrez Id)
3135	3135
3134	3134
4843	4843
3593	3593
5771	6774
3458	7124
3458	3458
7124	7124
3383	3559
3383	3383
3105	3105
3717	6774
3717	3717
6774	6774
64170	64170
3559	3559
3559	6774
3107	3107
55054	55054
6356	6356
3106	3106

## Sheet: S6_Enrichment_Biol_Process
Biological Process	Homo sapiens - REFLIST (20000)	Classified Disease Proteins	P-value
cytokine-mediated signaling pathway	399	27	4.07e-21
immune response	737	33	7.17e-21
cellular defense response	564	28	1.9e-18
immune system process	2716	52	2.25e-18
response to stimulus	1921	44	1.33e-17
intracellular signaling cascade	1613	35	1.74e-12
MAPKKK cascade	473	21	2.14e-12
cell communication	4504	55	6.42e-11
cell-cell signaling	1444	31	1.28e-10
signal transduction	4293	53	1.71e-10
B cell mediated immunity	305	16	3.61e-10
I-kappaB kinase/NF-kappaB cascade	167	13	3.98e-10
JAK-STAT cascade	223	14	9.23e-10
response to interferon-gamma	113	11	2.04e-09
cell surface receptor linked signal transduction	2236	36	4.4e-09
induction of apoptosis	440	15	6.6e-07
JNK cascade	153	9	1.2e-05
cellular process	6400	56	2.73e-05
apoptosis	1085	20	3.91e-05
natural killer cell activation	132	8	5.28e-05
antigen processing and presentation	145	8	0.000106
macrophage activation	352	11	0.000212
hemopoiesis	185	8	0.000637

## Sheet: S7_Enrichment_Prot_Class
PANTHER Protein Class	Homo sapiens - REFLIST (20000)	Classified Disease Proteins	P-value
cytokine	184	18	3.38e-16
tumor necrosis factor family member	13	7	1.08e-10
signaling molecule	1260	28	1.07e-09
cytokine receptor	303	14	5.2e-08
major histocompatibility complex antigen	85	7	4.15e-05
type I cytokine receptor	54	6	5.58e-05
receptor	1904	25	0.000555
defense/immunity protein	749	14	0.00287
interleukin superfamily	36	4	0.00573

## Sheet: S8_Enrichment_Mol_Function
Molecular Function	Homo sapiens - REFLIST (20000)	Classified Disease Proteins	P-value
cytokine activity	193	18	6.38e-16
tumor necrosis factor receptor binding	13	7	8.92e-11
receptor binding	1260	28	8.82e-10
receptor activity	1917	32	3.07e-08
hematopoietin/interferon-class (D200-domain) cytokine receptor binding	54	6	4.62e-05
cytokine receptor activity	94	7	6.7e-05
protein binding	3248	34	0.000761

## Sheet: S9_Enrichment_Pathway
Pathway	Homo sapiens - REFLIST (20000)	Classified Disease Proteins	P-value
Inflammation mediated by chemokine and cytokine signaling pathway	290	11	3.33e-05
Apoptosis signaling pathway	132	7	0.000738
Interleukin signaling pathway	152	7	0.00183

## Sheet: S10_Enrichment_Cell_Component
Cellular Component	Homo sapiens - REFLIST (20000)	Classified Disease Proteins	P-value
MHC protein complex	85	7	8.29e-06
protein complex	210	7	0.00285
